# Supplementary material for: Patients’ Engagement in Early Detection of COVID-19 Symptoms: An Observational Study in the Very Early Peak of the Pandemic in Italy in 2020
Source: Int J Environ Res Public Health. 2022 Mar 5;19(5):3058. doi: 10.3390/ijerph19053058 (PMC8910395; doi:10.3390/ijerph19053058)
Supplement: Supplementary file 1 [file ijerph-19-03058-s001.zip]

Archive with 1 entries (1 files):
- ijerph-1606413-supplementary.pdf
